# Supplementary material for: Bioactivities by a crude extract from the Greenlandic Pseudomonas sp. In5 involves the nonribosomal peptides, nunamycin and nunapeptin
Source: PeerJ. 2015 Dec 3;3:e1476. doi: 10.7717/peerj.1476 (PMC4699791; doi:10.7717/peerj.1476)
Supplement: Supplemental Information 1 — (A) The antimicrobial effect of the crude extracts derived from wild type Pseudomonas sp. In5 (In5 ex) or the nunamycin knock-out mutant, Gr1 (Gr1 ex) as well as the purified NRPs, nunamycin (NM) or nunapeptin (NP) was examined against the basidiomycete, R. solani AG3 (light grey bars), or oomycete, P. aphanidermatum (dark grey bars). Antimicrobial activity was scored as percent inhibition of radial growth (PIRG) (mean ± SEM, n = 3). [file peerj-03-1476-s001.xlsx]

## Sheet: Ark1
Figure 1A: Antimicrobial effect of Pseudomonas sp. In5 and Gr1 derived extracts (ex) as well as the purified NRPs, nunamycin (NM) or nunapeptin (NP)
Inhibition of R. solani radial mycelial growth measured in PIRG(%)						Radial mycelial growth of R. solani under different treatments (measured in mm)
	In5 ex	Gr1 ex	NM	NP		Replicate	Control	In5 ex	Gr1 ex	NM	NP
	64.8649	32.4324	51.3514	0		A	37	13	25	18	37
	58.3333	16.6667	55.5556	0		B	36	15	30	16	36
	75	32.5	50	0		C	40	10	27	20	40
Mean	66.0661	27.1997	52.3023	0
SED	8.39801	9.12194	2.89729	0
SEM	4.84859	5.26655	1.67275	0
Inhibition of P. aphanidermatum radial mycelial growth measured in PIRG(%)						Radial mycelial growth of P. aphanidermatum under different treatments (measured in mm)
	In5 ex	Gr1 ex	NM	NP		Replicate	Control	In5 ex	Gr1 ex	NM	NP
	40	28.5714	0	51.4286		A	35	21	25	35	17
	36.1111	44.4444	0	50		B	36	23	20	36	18
	26.4706	41.1765	0	41.1765		C	34	25	20	34	20
Mean	34.1939	38.0641	0	47.535
SED	6.96549	8.38172	0	5.55279
SEM	4.02153	4.83919	0	3.20591
