# Supplementary material for: Bioactivities by a crude extract from the Greenlandic Pseudomonas sp. In5 involves the nonribosomal peptides, nunamycin and nunapeptin
Source: PeerJ. 2015 Dec 3;3:e1476. doi: 10.7717/peerj.1476 (PMC4699791; doi:10.7717/peerj.1476)
Supplement: Supplemental Information 2 — Induction of apoptosis in the (A) melanoma, (B) Granta and (C) Jurkat T-cells by crude Pseudomonas extracts and FR901228 (FR). [file peerj-03-1476-s002.xlsx]

## Sheet: Sheet1
Figure 4: Induction of apoptosis in the (A) melanoma, (B) Granta and (C) Jurkat T-cells by crude bacteria extracts and FR901228
Fig. 4A: Melanoma
	Ctr (%)	1.5μg/ml In5 (%)	2.5μg/ml In5 (%)	20ng/ml FR (%)
	20.8	41.2	83.8	44.8
	21.6	35.5	88.8	31.1
	17	46.4	90.4	32.2
	18.4	37.2	82.9	24.3
Mean	19.45	40.075	86.475	33.1
SEM	1.06262	2.42328	1.84272	4.27337
Fig. 4B: Granta
	Ctr (%)	1.5μg/ml In5 (%)	2.5μg/ml In5 (%)	20ng/ml FR (%)
	16.7	80.3	93	35.8
	16.7	81.1	93.6	32
	18.5	79.2	95	35.4
	19.6	82	92	38.2
Mean	17.875	80.65	93.4	35.35
SEM	0.71458	0.595119	0.627163	1.27639
Fig. 4C: Jurkat
	Ctr (%)	1.5μg/ml In5 (%)	2.5μg/ml In5 (%)	2.5μg/ml Gr1 (%)	20ng/ml FR (%)
	4.68	76.3	94.2	15	28.2
	5.59	79.2	95.8	15.5	50.8
	7.05	74.5	94.5	14.9	50.3
	7.19	72.6	95.2	15.3	32.8
Mean	6.1275	75.65	94.925	15.175	40.525
SEM	0.603053	1.40386	0.359108	0.137689	5.86449
Figure 6A: Induction of apoptosis in Jurkat T-cells by purified nunamycin (NM) and/or nunapeptin (NP)
	NM (%)	NP (%)	NM+NP (%)
	3.3	4.9	25.8
	3.6	4.3	24.6
	3.3	1.2	27.4
	3	1.9	24
Mean	3.3	3.075	25.45
SEM	0.122474	0.900347	0.75
